# Supplementary material for: Effect of the Number of Dark Days and Planting Density on the Health-Promoting Phytochemicals and Antioxidant Capacity of Mustard (Brassica juncea) Sprouts
Source: Plants (Basel). 2022 Sep 26;11(19):2515. doi: 10.3390/plants11192515 (PMC9570650; doi:10.3390/plants11192515)
Supplement: Supplementary file 1 [file plants-11-02515-s001.zip]

Archive with 1 entries (1 files):
- plants-1906208-supplementary.xlsx
