# Supplementary material for: Effect of the Number of Dark Days and Planting Density on the Health-Promoting Phytochemicals and Antioxidant Capacity of Mustard (Brassica juncea) Sprouts
Source: Plants (Basel). 2022 Sep 26;11(19):2515. doi: 10.3390/plants11192515 (PMC9570650; doi:10.3390/plants11192515)
Supplement: Supplementary file 1 [file plants-11-02515-s001.zip › plants-1906208-supplementary.xlsx]

## Sheet: 相关系数
Supplementary Table S1 Correlation of the health-promoting phytochemicals and antioxidant capacity in mustard sprouts
	Soluble sugar	Soluble protein	Total chlorophyll	Total carotenoids	Ascorbic acid	Proanthocyanidins	Flavonoids	Total phenolics	ABTS	FRAP	PRO	SIN	GNA	4-HGBS	GBS	4-MGBS	NGBS	AGS	IGS	GS
Soluble sugar	1
Soluble protein	-0.034762	1
Total chlorophyll	0.402088	-0.0132254	1
Total carotenoids	-0.0310263	0.178573	0.0633813	1
Ascorbic acid	-0.207512	0.450614	-0.241294	0.448251	1
Proanthocyanidins	0.0147109	0.421406	0.377381	0.471719	0.643444	1
Flavonoids	0.25299	0.0745625	0.166474	0.0381544	0.310578	0.574378	1
Total phenolics	-0.174894	0.285666	-0.134267	0.474848	0.830613	0.710794	0.5025	1
ABTS	-0.251582	-0.20638	-0.324253	-0.118225	-0.0343561	-0.457013	-0.133123	-0.048311	1
FRAP	-0.207478	0.252583	-0.253483	0.399721	0.849547	0.656733	0.512375	0.913863	0.0965242	1
PRO	0.115248	0.352922	0.231636	-0.00252201	-0.033583	-0.0296481	-0.153975	-0.170643	0.0382334	-0.233441	1
SIN	0.245103	0.0292974	0.232639	-0.039442	-0.328479	-0.39069	-0.32364	-0.453557	0.164215	-0.540255	0.804508	1
GNA	0.22757	-0.0681875	0.111741	-0.0994735	-0.396128	-0.543401	-0.378225	-0.525249	0.257223	-0.585808	0.709522	0.969093	1
4-HGBS	-0.0396108	0.41642	-0.132374	0.522227	0.542377	0.447977	0.234581	0.544991	-0.00512292	0.477828	0.330884	0.174309	0.106418	1
GBS	0.378772	0.227068	0.630969	0.141108	-0.11502	0.347526	0.165416	-0.0885961	-0.325646	-0.173104	0.626517	0.504209	0.415103	0.324448	1
4-MGBS	-0.087472	0.393644	-0.3353	0.331688	0.691974	0.174462	0.0151999	0.539292	0.185357	0.506676	0.48693	0.30933	0.252088	0.633674	0.0439095	1
NGBS	0.215409	0.118812	0.016229	-0.25314	-0.431154	-0.466026	-0.188702	-0.488544	0.144822	-0.549142	0.567472	0.605056	0.647895	-0.0283042	0.351076	0.0425157	1
AGS	0.244882	0.0293276	0.232011	-0.0397701	-0.328521	-0.391174	-0.32384	-0.453719	0.16465	-0.540256	0.804749	0.999999	0.969339	0.174285	0.504174	0.309491	0.605598	1
IGS	0.291975	0.315774	0.387933	0.184394	-0.00133657	0.292732	0.179669	0.0624984	-0.255904	-0.109397	0.485059	0.377391	0.270405	0.404655	0.650762	0.156246	0.587105	0.377143	1
GS	0.247638	0.0335626	0.236169	-0.036994	-0.32679	-0.385019	-0.319616	-0.450433	0.160214	-0.538899	0.807207	0.99992	0.967935	0.178984	0.510538	0.310015	0.610536	0.999917	0.38904	1
